# Supplementary material for: The SpO2/FiO2 Ratio Combined with Prognostic Scores for Pneumonia and COVID-19 Increases Their Accuracy in Predicting Mortality of COVID-19 Patients
Source: J Clin Med. 2024 Oct 2;13(19):5884. doi: 10.3390/jcm13195884 (PMC11478206; doi:10.3390/jcm13195884)
Supplement: Supplementary file 1 [file jcm-13-05884-s001.zip]

Archive with 1 entries (1 files):
- jcm-3141392-supplementary.pdf
